# Supplementary material for: Gadd45α modulates aversive learning through post‐transcriptional regulation of memory‐related mRNAs
Source: EMBO Rep. 2019 Apr 4;20(6):e46022. doi: 10.15252/embr.201846022 (PMC6549022; doi:10.15252/embr.201846022)
Supplement: Supplementary file 3 — Dataset EV1 [file EMBR-20-e46022-s003.xlsx]

## Sheet: Sheet1
Dataset EV1. Annotated gene table of the 1% false discovery rate (FDR) hits from the DESeq differential expression analysis shown in Fig. 4A.
Ensembl Gene ID	Gene Symbol	Gene Name	Entrez Gene ID	baseMeanA (WT)	baseMeanB (KO)	log2 Fold Change	FDR-adjusted P-value
ENSMUSG00000091724				9.0252	0.1821	-5.63116	3.98805e-07
ENSMUSG00000049148	Plcxd3	phosphatidylinositol-specific phospholipase C, X domain containing 3	239318	91.1525	18.3652	-2.31131	5.82807e-13
ENSMUSG00000047959	Kcna3	potassium voltage-gated channel, shaker-related subfamily, member 3	16491	82.1305	17.1358	-2.2609	1.99486e-25
ENSMUSG00000031292	Cdkl5	cyclin-dependent kinase-like 5	382253	1285	271.671	-2.24184	1.42539e-10
ENSMUSG00000025019	Lcor	ligand dependent nuclear receptor corepressor	212391	135.051	28.8772	-2.2255	1.61875e-40
ENSMUSG00000091562	Crybg3	beta-gamma crystallin domain containing 3	224273	62.1335	13.8049	-2.1702	0.000521118
ENSMUSG00000034732	Pabpc5	poly(A) binding protein, cytoplasmic 5	93728	44.3336	10.2201	-2.117	1.42314e-13
ENSMUSG00000091207				203.188	49.9222	-2.02506	3.32407e-45
ENSMUSG00000073514	Dok6	docking protein 6	623279	166.432	41.1093	-2.01739	7.81638e-40
ENSMUSG00000078144	Capns2	calpain, small subunit 2	69543	14.0527	3.53258	-1.99205	0.00594519
ENSMUSG00000060534	Dcc	deleted in colorectal carcinoma	13176	551.857	141.008	-1.96852	8.21478e-21
ENSMUSG00000039704	Lmbrd2	LMBR1 domain containing 2	320506	1203.82	315.213	-1.93322	8.20996e-35
ENSMUSG00000084315	Vmn1r-ps128	vomeronasal 1 receptor, pseudogene 128	100040639	66.4752	17.937	-1.88988	1.8477e-17
ENSMUSG00000059937				110.702	30.8048	-1.84545	0.000527267
ENSMUSG00000037341	Slc9a7	solute carrier family 9 (sodium/hydrogen exchanger), member 7	236727	362.167	103.658	-1.80482	1.48391e-28
ENSMUSG00000048732	Klhl11	kelch-like 11	217194	561.555	173.501	-1.69449	3.26109e-37
ENSMUSG00000058656	Samd12	sterile alpha motif domain containing 12	320679	258.748	80.9907	-1.67572	1.22901e-10
ENSMUSG00000031364	Grpr	gastrin releasing peptide receptor	14829	27.5438	9.03474	-1.60817	1.15977e-05
ENSMUSG00000078879	Zfp973	zinc finger protein 973	545490	36.3406	11.989	-1.59988	3.15119e-07
ENSMUSG00000092885	Gm22123	predicted gene, 22123		228.369	75.5035	-1.59675	7.51417e-38
ENSMUSG00000041710	Trpc5	transient receptor potential cation channel, subfamily C, member 5	22067	1018.59	337.989	-1.59153	7.59328e-33
ENSMUSG00000038630	Zkscan16	zinc finger with KRAB and SCAN domains 16	100041581	1633.51	554.07	-1.55983	8.37456e-17
ENSMUSG00000078185	Chml	choroideremia-like	12663	50.6737	17.4285	-1.53979	1.39483e-09
ENSMUSG00000038048	Cntnap5c	contactin associated protein-like 5C	620292	958.465	335.614	-1.51393	2.0943e-08
ENSMUSG00000032009	Sesn3	sestrin 3	75747	733.4	262.561	-1.48195	2.88927e-10
ENSMUSG00000084033	Gm7645	predicted gene 7645	100417050	34.6076	12.3954	-1.48128	3.44248e-06
ENSMUSG00000072294	Klf12	Kruppel-like factor 12	16597	934.368	335.328	-1.47842	1.22134e-50
ENSMUSG00000067336	Bmpr2	bone morphogenetic protein receptor, type II (serine/threonine kinase)	12168	347.023	126.348	-1.45763	1.40505e-29
ENSMUSG00000030209	Grin2b	glutamate receptor, ionotropic, NMDA2B (epsilon 2)	14812	3777.94	1383.6	-1.44917	0.00720053
ENSMUSG00000080406	Mir1188	microRNA 1188	100316669	23.528	8.88138	-1.40552	0.00051215
ENSMUSG00000024298	Zfp871	zinc finger protein 871	208292	338.802	128.702	-1.39641	3.00788e-13
ENSMUSG00000059003	Grin2a	glutamate receptor, ionotropic, NMDA2A (epsilon 1)	14811	1936.46	739.744	-1.38832	0.000196605
ENSMUSG00000063260	Syt10	synaptotagmin X	54526	183.774	70.6442	-1.37929	3.80129e-24
ENSMUSG00000031189	Aff2	AF4/FMR2 family, member 2	14266	361.602	139.908	-1.36992	1.40181e-29
ENSMUSG00000073016	Uprt	uracil phosphoribosyltransferase	331487	279.912	109.159	-1.35854	7.64977e-33
ENSMUSG00000042567	Nek10	NIMA (never in mitosis gene a)- related kinase 10	674895	62.5784	24.6786	-1.34241	0.000663699
ENSMUSG00000038257	Glra3	glycine receptor, alpha 3 subunit	110304	30.231	12.0336	-1.32896	0.00424701
ENSMUSG00000039385	Cdh6	cadherin 6	12563	148.394	59.5139	-1.31813	7.73699e-09
ENSMUSG00000032410	Xrn1	5'-3' exoribonuclease 1	24127	658.88	271.361	-1.2798	1.43466e-10
ENSMUSG00000079065	BC005561	cDNA sequence BC005561	100042165	128.262	53.1518	-1.27091	1.04997e-10
ENSMUSG00000045053	Kcng3	potassium voltage-gated channel, subfamily G, member 3	225030	77.6957	32.3018	-1.26622	0.00105723
ENSMUSG00000002266	Zim1	zinc finger, imprinted 1	22776	143.96	60.6092	-1.24806	0.000250654
ENSMUSG00000078690				247.374	105.079	-1.23522	0.0033029
ENSMUSG00000052920	Prkg1	protein kinase, cGMP-dependent, type I	19091	237.128	102.971	-1.20343	8.43105e-24
ENSMUSG00000021986	Amer2	APC membrane recruitment 2	72125	674.913	293.187	-1.20288	5.04389e-12
ENSMUSG00000089896				73.4163	31.9984	-1.1981	0.00442715
ENSMUSG00000034342	Cbl	Casitas B-lineage lymphoma	12402	1678.15	734.142	-1.19274	0.000180681
ENSMUSG00000093734	Gm25082	predicted gene, 25082		31.2029	13.7576	-1.18145	0.000716602
ENSMUSG00000056258	Kcnq3	potassium voltage-gated channel, subfamily Q, member 3	110862	1370.14	614.207	-1.15752	1.35942e-05
ENSMUSG00000040274	Cdk6	cyclin-dependent kinase 6	12571	33.0143	14.8227	-1.15529	0.00276572
ENSMUSG00000081291				246.88	112.324	-1.13614	1.31796e-07
ENSMUSG00000022829	Stxbp5l	syntaxin binding protein 5-like	207227	1054.61	481.585	-1.13084	7.817e-31
ENSMUSG00000090582	Gm17024	predicted gene 17024		26.9396	12.4596	-1.11248	0.00637238
ENSMUSG00000068151	A230006K03Rik	RIKEN cDNA A230006K03 gene	27493	57.9203	27.039	-1.09903	0.00143113
ENSMUSG00000016239	Lonrf3	LON peptidase N-terminal domain and ring finger 3	74365	391.685	182.88	-1.0988	1.1029e-08
ENSMUSG00000036800	Fam135b	family with sequence similarity 135, member B	70363	412.292	195.326	-1.07778	4.13506e-08
ENSMUSG00000041552	Ptchd1	patched domain containing 1	211612	106.447	50.6431	-1.0717	0.000161382
ENSMUSG00000052812	Atad2b	ATPase family, AAA domain containing 2B	320817	397.107	190.73	-1.058	1.57345e-13
ENSMUSG00000041308	Sntb2	syntrophin, basic 2	20650	861.947	419.032	-1.04054	2.60516e-11
ENSMUSG00000067028	Cntnap5b	contactin associated protein-like 5B	241175	294.923	143.972	-1.03455	1.71875e-18
ENSMUSG00000047036	Zfp445	zinc finger protein 445	235682	4495.81	2199.13	-1.03165	1.22134e-50
ENSMUSG00000056032	BC018473	cDNA sequence BC018473	193217	31.5543	15.4467	-1.03054	0.00368453
ENSMUSG00000023845	Lnpep	leucyl/cystinyl aminopeptidase	240028	211.931	105.195	-1.01052	2.93673e-14
ENSMUSG00000040724	Kcna2	potassium voltage-gated channel, shaker-related subfamily, member 2	16490	1923.79	955.817	-1.00915	0.00877291
ENSMUSG00000026141	Col19a1	collagen, type XIX, alpha 1	12823	769.925	384.434	-1.00198	8.19676e-21
ENSMUSG00000022762	Ncam2	neural cell adhesion molecule 2	17968	1152.53	581.153	-0.98781	1.12471e-17
ENSMUSG00000054387	Mdm4	transformed mouse 3T3 cell double minute 4	17248	1781.4	912.506	-0.965105	3.67883e-06
ENSMUSG00000029638	Glcci1	glucocorticoid induced transcript 1	170772	57.2452	29.5529	-0.953853	0.000106463
ENSMUSG00000021952	Xpo4	exportin 4	57258	474.278	245.3	-0.951186	4.00908e-14
ENSMUSG00000038665	Dgki	diacylglycerol kinase, iota	320127	1152.03	602.464	-0.935227	6.21552e-05
ENSMUSG00000031529	Tnks	tankyrase, TRF1-interacting ankyrin-related ADP-ribose polymerase	21951	3535.95	1854.86	-0.930784	1.98583e-10
ENSMUSG00000043467	Zbtb37	zinc finger and BTB domain containing 37	240869	146.698	77.3486	-0.923403	2.37554e-06
ENSMUSG00000054178	Gm9938	predicted gene 9938	791290	96.0326	51.503	-0.898868	1.08962e-06
ENSMUSG00000020275	Rel	reticuloendotheliosis oncogene	19696	76.0252	41.532	-0.872255	0.000680659
ENSMUSG00000029108	Pcdh7	protocadherin 7	54216	772.292	421.923	-0.872166	1.41915e-24
ENSMUSG00000027971	Ndst4	N-deacetylase/N-sulfotransferase (heparin glucosaminyl) 4	64580	1037.17	567.47	-0.870037	2.27387e-08
ENSMUSG00000034584	Exph5	exophilin 5	320051	184.863	101.266	-0.868312	2.7859e-07
ENSMUSG00000025899	Alkbh8	alkB homolog 8, tRNA methyltransferase	67667	853.144	475.642	-0.842913	2.63049e-13
ENSMUSG00000090673	Gm340	predicted gene 340	381224	176.785	98.9477	-0.837259	9.8724e-10
ENSMUSG00000065431	Mir186	microRNA 186	387181	71.9965	40.5742	-0.827364	0.000174261
ENSMUSG00000015829	Tnr	tenascin R	21960	4465.14	2524.54	-0.822684	0.000680659
ENSMUSG00000063142	Kcnma1	potassium large conductance calcium-activated channel, subfamily M, alpha member 1	16531	1911.81	1083.77	-0.818884	5.44812e-06
ENSMUSG00000052387	Trpm3	transient receptor potential cation channel, subfamily M, member 3	226025	2805.09	1591.54	-0.817628	1.20425e-06
ENSMUSG00000091447				290.384	165.872	-0.807892	8.62894e-13
ENSMUSG00000044726	Erich5	glutamate rich 5	239368	131.858	75.7633	-0.799417	0.000648344
ENSMUSG00000086568				68.1981	39.2432	-0.797289	0.00601888
ENSMUSG00000020948	Klhl28	kelch-like 28	66689	417.403	240.269	-0.796793	1.5805e-15
ENSMUSG00000056145	AI504432	expressed sequence AI504432	229694	356.058	205.372	-0.793873	8.40978e-11
ENSMUSG00000033792	Atp7a	ATPase, Cu++ transporting, alpha polypeptide	11977	246.621	144.83	-0.76794	0.000149335
ENSMUSG00000021514	Zfp369	zinc finger protein 369	170936	733.993	433.246	-0.76058	2.36174e-08
ENSMUSG00000055660	Mettl4	methyltransferase like 4	76781	296.465	175.143	-0.759327	1.0984e-11
ENSMUSG00000041702	Btbd7	BTB (POZ) domain containing 7	238386	585.872	346.497	-0.757743	2.74898e-11
ENSMUSG00000070632				55.6514	32.9348	-0.756808	0.00401599
ENSMUSG00000047344	Lancl3	LanC lantibiotic synthetase component C-like 3 (bacterial)	236285	151.231	90.2556	-0.744667	0.00034537
ENSMUSG00000016200	Syt14	synaptotagmin XIV	329324	293.578	176.101	-0.737344	1.17252e-10
ENSMUSG00000074519	Zfp971	zinc finger protein 971	626848	145.42	87.4708	-0.733349	1.07436e-05
ENSMUSG00000004347	Pde1c	phosphodiesterase 1C	18575	256.339	154.285	-0.732455	3.78732e-06
ENSMUSG00000061331	Gm17132	predicted gene 17132		354.733	215.329	-0.720191	1.11856e-11
ENSMUSG00000089756	Zfp966	zinc finger protein 966	667962	81.8313	49.7563	-0.717775	0.000685287
ENSMUSG00000092341	Malat1	metastasis associated lung adenocarcinoma transcript 1 (non-coding RNA)	72289	40518.5	24657.3	-0.716566	0.00162
ENSMUSG00000025078	Nhlrc2	NHL repeat containing 2	66866	446.52	272.008	-0.715078	0.000250943
ENSMUSG00000019852	Arfgef3	ARFGEF family member 3	215821	1199.07	737.267	-0.701659	1.95748e-17
ENSMUSG00000075470	Alg10b	asparagine-linked glycosylation 10B (alpha-1,2-glucosyltransferase)	380959	1455.4	895.412	-0.700789	1.35334e-19
ENSMUSG00000086502	B130055M24Rik	RIKEN cDNA B130055M24 gene	654803	238.854	147.294	-0.697433	1.4366e-08
ENSMUSG00000025949	Pikfyve	phosphoinositide kinase, FYVE type zinc finger containing	18711	1011.44	624.464	-0.695715	9.15864e-14
ENSMUSG00000074422				336.683	208.385	-0.692141	1.28753e-10
ENSMUSG00000070889				78.7063	48.8034	-0.689499	0.00139135
ENSMUSG00000093226	Gm25749	predicted gene, 25749		218.201	135.784	-0.684339	1.21785e-07
ENSMUSG00000033883	D3Ertd254e	DNA segment, Chr 3, ERATO Doi 254, expressed	241944	529.86	330.526	-0.680847	1.04463e-08
ENSMUSG00000024477	Pggt1b	protein geranylgeranyltransferase type I, beta subunit	225467	399.721	252.257	-0.664099	6.07457e-08
ENSMUSG00000003282	Plag1	pleiomorphic adenoma gene 1	56711	169.354	107.087	-0.661264	4.18668e-06
ENSMUSG00000046169	Adamts6	a disintegrin-like and metallopeptidase (reprolysin type) with thrombospondin type 1 motif, 6	108154	228.396	144.681	-0.658664	1.48634e-05
ENSMUSG00000051951	Xkr4	X-linked Kx blood group related 4	497097	316.055	200.476	-0.656745	5.462e-09
ENSMUSG00000042460	C1galt1	core 1 synthase, glycoprotein-N-acetylgalactosamine 3-beta-galactosyltransferase, 1	94192	242.856	155.142	-0.646512	2.05204e-07
ENSMUSG00000060487	Samd5	sterile alpha motif domain containing 5	320825	402.337	258.404	-0.638775	8.76663e-09
ENSMUSG00000045441	Gprin3	GPRIN family member 3	243385	70.6726	45.4067	-0.638247	0.00773877
ENSMUSG00000035164	Zc3h12c	zinc finger CCCH type containing 12C	244871	525.97	339.731	-0.630587	8.19829e-10
ENSMUSG00000070695	Cntnap5a	contactin associated protein-like 5A	636808	497.938	322.415	-0.627048	0.00181986
ENSMUSG00000025262	Fam120c	family with sequence similarity 120, member C	207375	2516.86	1636.12	-0.621346	4.26815e-17
ENSMUSG00000078903	Gm14391	predicted gene 14391	665001	988.951	643.397	-0.620191	0.000138261
ENSMUSG00000004110	Cacna1e	calcium channel, voltage-dependent, R type, alpha 1E subunit	12290	22211.5	14498.4	-0.615412	6.96501e-06
ENSMUSG00000051599	Pcdhb2	protocadherin beta 2	93873	158.629	103.951	-0.609748	9.9064e-05
ENSMUSG00000085811	Cep112it	centrosomal protein 112, intronic transcript	629945	275.73	183.644	-0.586344	0.0045504
ENSMUSG00000055320	Tead1	TEA domain family member 1	21676	984.23	657.236	-0.582583	0.00173511
ENSMUSG00000043162	Pyurf	Pigy upstream reading frame	66459	846.167	566.058	-0.579992	6.3356e-07
ENSMUSG00000090924				228.345	152.784	-0.579725	8.06734e-06
ENSMUSG00000035284	Vps13c	vacuolar protein sorting 13C	320528	6049.1	4055.95	-0.576682	0.000149335
ENSMUSG00000044022	Pcdhb21	protocadherin beta 21	93892	141.395	95.3131	-0.568989	0.000652903
ENSMUSG00000051527	Usp29	ubiquitin specific peptidase 29	57775	482.544	325.566	-0.567708	1.22816e-08
ENSMUSG00000056536	Pign	phosphatidylinositol glycan anchor biosynthesis, class N	27392	503.055	340.484	-0.563127	1.02645e-08
ENSMUSG00000050545	Fam228b	family with sequence similarity 228, member B	207921	185.482	125.861	-0.559439	0.000114858
ENSMUSG00000029202	Pds5a	PDS5 cohesin associated factor A	71521	1871.46	1275.32	-0.553304	1.049e-12
ENSMUSG00000062519	Zfp398	zinc finger protein 398	272347	717.184	492.3	-0.542805	4.8369e-06
ENSMUSG00000061601	Pclo	piccolo (presynaptic cytomatrix protein)	26875	11916.1	8216.22	-0.536363	9.78807e-11
ENSMUSG00000093641				4742.62	3273.23	-0.534969	4.03518e-08
ENSMUSG00000046404	Yod1	YOD1 deubiquitinase	226418	498.641	345.829	-0.527944	1.76694e-07
ENSMUSG00000051401	Kctd16	potassium channel tetramerisation domain containing 16	383348	268.519	187.216	-0.520322	0.000657872
ENSMUSG00000007827	Ankrd26	ankyrin repeat domain 26	232339	663.569	465.46	-0.511588	5.1223e-08
ENSMUSG00000057378	Ryr3	ryanodine receptor 3	20192	9692.72	6802.19	-0.510903	6.56931e-06
ENSMUSG00000046876	Atxn1	ataxin 1	20238	1237.83	870.868	-0.507292	8.97497e-07
ENSMUSG00000058360	Gm10040	predicted gene 10040		231.949	163.587	-0.503744	0.000150979
ENSMUSG00000070639	Lrrc8b	leucine rich repeat containing 8 family, member B	433926	1899.18	1342.15	-0.500835	9.90368e-10
ENSMUSG00000052407	Ccdc171	coiled-coil domain containing 171	320226	303.846	214.8	-0.500347	7.57266e-05
ENSMUSG00000034912	Mdga2	MAM domain containing glycosylphosphatidylinositol anchor 2	320772	467.076	330.328	-0.499759	1.53115e-06
ENSMUSG00000025326	Ube3a	ubiquitin protein ligase E3A	22215	1166.66	830.781	-0.489849	1.04463e-08
ENSMUSG00000026017	Carf	calcium response factor	241066	577.377	411.928	-0.487121	5.07081e-07
ENSMUSG00000090053	Palm2	paralemmin 2	242481	564.143	403.026	-0.485187	0.00112368
ENSMUSG00000047789	Slc38a9	solute carrier family 38, member 9	268706	530.826	381.634	-0.476048	7.82004e-05
ENSMUSG00000047804	Akap10	A kinase (PRKA) anchor protein 10	56697	1311.3	944.269	-0.47373	7.35383e-08
ENSMUSG00000020181	Nav3	neuron navigator 3	260315	3441.91	2483.99	-0.470548	5.10385e-05
ENSMUSG00000045215	Asxl3	additional sex combs like 3 (Drosophila)	211961	707.016	513.25	-0.462082	6.19763e-06
ENSMUSG00000063810	Alms1	ALMS1, centrosome and basal body associated	236266	281.865	205.544	-0.455557	0.000376207
ENSMUSG00000074732				420.794	307.038	-0.454695	5.62647e-05
ENSMUSG00000031870	Pgr	progesterone receptor	18667	252.558	184.396	-0.453803	0.000648344
ENSMUSG00000022864	D16Ertd472e	DNA segment, Chr 16, ERATO Doi 472, expressed	67102	254.154	185.713	-0.452627	0.00416876
ENSMUSG00000027820	Mme	membrane metallo endopeptidase	17380	269.935	197.247	-0.452612	0.0020908
ENSMUSG00000021690	Jmy	junction-mediating and regulatory protein	57748	1321.76	966.683	-0.451345	1.37146e-07
ENSMUSG00000032827	Ppp1r9a	protein phosphatase 1, regulatory (inhibitor) subunit 9A	243725	15791.9	11574.3	-0.448265	5.39579e-10
ENSMUSG00000040225	Prrc2c	proline-rich coiled-coil 2C	226562	9666.39	7089.46	-0.447301	0.000652814
ENSMUSG00000016756	Cmah	cytidine monophospho-N-acetylneuraminic acid hydroxylase	12763	175.728	128.896	-0.447131	0.00601888
ENSMUSG00000034997	Htr2a	5-hydroxytryptamine (serotonin) receptor 2A	15558	366.063	268.535	-0.446982	0.00282392
ENSMUSG00000054409	Tmem74	transmembrane protein 74	239408	643.433	474.452	-0.439528	0.000131443
ENSMUSG00000034218	Atm	ataxia telangiectasia mutated	11920	920.688	680.124	-0.436914	0.000101214
ENSMUSG00000032560	Dnajc13	DnaJ heat shock protein family (Hsp40) member C13	235567	3974.21	2937.34	-0.436158	0.000185373
ENSMUSG00000024805	Pcgf5	polycomb group ring finger 5	76073	235.551	174.69	-0.43124	0.0018524
ENSMUSG00000031200	Mtcp1	mature T cell proliferation 1	17763	227.09	168.95	-0.426666	0.00306905
ENSMUSG00000068284	Usf3	upstream transcription factor family member 3	207806	4477.72	3333.81	-0.425593	0.000550604
ENSMUSG00000028246	Faxc	failed axon connections homolog	76132	2440.99	1818.92	-0.42439	0.000638076
ENSMUSG00000039419	Cntnap2	contactin associated protein-like 2	66797	5138.46	3831.44	-0.423451	0.00274365
ENSMUSG00000022708	Zbtb20	zinc finger and BTB domain containing 20	56490	18899	14117.9	-0.420784	2.29128e-06
ENSMUSG00000071550	Cfap44	cilia and flagella associated protein 44	212517	501.718	374.913	-0.420319	0.000380242
ENSMUSG00000036273	Lrrk2	leucine-rich repeat kinase 2	66725	1272.34	952.223	-0.418111	0.00168758
ENSMUSG00000057182	Scn3a	sodium channel, voltage-gated, type III, alpha	20269	3228.42	2422.41	-0.414383	0.000149335
ENSMUSG00000060924	Csmd1	CUB and Sushi multiple domains 1	94109	4843.34	3654.4	-0.406366	2.02273e-05
ENSMUSG00000057265	Bbof1	basal body orientation factor 1	72873	290.248	219.149	-0.405377	0.00191364
ENSMUSG00000049470	Aff4	AF4/FMR2 family, member 4	93736	13237.3	10024.7	-0.401044	7.12426e-08
ENSMUSG00000031433	Rbm41	RNA binding motif protein 41	237073	427.225	323.703	-0.400324	0.00127572
ENSMUSG00000033624	Pdpr	pyruvate dehydrogenase phosphatase regulatory subunit	319518	1674.51	1273.05	-0.395449	0.000865051
ENSMUSG00000044042	Fmn1	formin 1	14260	1228.5	935.931	-0.392422	0.0039372
ENSMUSG00000092400				239.684	182.814	-0.390757	0.00779089
ENSMUSG00000026384	Ptpn4	protein tyrosine phosphatase, non-receptor type 4	19258	299.607	228.592	-0.390298	0.00833542
ENSMUSG00000035967	Ints6l	integrator complex subunit 6 like	236790	5839.9	4460.23	-0.388823	5.24383e-07
ENSMUSG00000039701	Usp53	ubiquitin specific peptidase 53	99526	784.356	599.437	-0.387902	9.46589e-05
ENSMUSG00000030655	Smg1	SMG1 homolog, phosphatidylinositol 3-kinase-related kinase (C. elegans)	233789	9529.56	7299.51	-0.38461	9.6422e-06
ENSMUSG00000049176	Frmpd4	FERM and PDZ domain containing 4	333605	6318.22	4852.98	-0.380648	8.77467e-07
ENSMUSG00000057110	Cntrl	centriolin	26920	1167.62	896.876	-0.380588	2.08457e-05
ENSMUSG00000024073	Birc6	baculoviral IAP repeat-containing 6	12211	6609.19	5085.87	-0.377981	8.31003e-06
ENSMUSG00000020640	Itsn2	intersectin 2	20403	3264.24	2513	-0.377337	3.1617e-06
ENSMUSG00000047910	Pcdhb16	protocadherin beta 16	93887	373.717	287.746	-0.37715	0.00267352
ENSMUSG00000046532	Ar	androgen receptor	11835	1931.35	1487.31	-0.376906	0.00594843
ENSMUSG00000037486	Asxl2	additional sex combs like 2 (Drosophila)	75302	1895.85	1460.16	-0.376718	2.66315e-05
ENSMUSG00000030313	Dennd5b	DENN/MADD domain containing 5B	320560	3986.14	3080.02	-0.372052	2.37554e-06
ENSMUSG00000075054	Yae1d1	Yae1 domain containing 1	67008	391.122	302.225	-0.371995	0.00155435
ENSMUSG00000038056	Kmt2c	lysine (K)-specific methyltransferase 2C	231051	7265.58	5614.46	-0.37193	0.00627599
ENSMUSG00000020620	Abca8b	ATP-binding cassette, sub-family A (ABC1), member 8b	27404	2373.14	1834.34	-0.371536	6.6427e-06
ENSMUSG00000046111	Cep295	centrosomal protein 295	319675	1408.22	1088.88	-0.371031	5.22578e-05
ENSMUSG00000004356	Utp20	UTP20 small subunit processome component	70683	1772.09	1370.35	-0.370912	3.48004e-05
ENSMUSG00000075318	Scn2a	sodium channel, voltage-gated, type II, alpha	110876	16041.6	12410.6	-0.370243	0.00034605
ENSMUSG00000057894	Zfp329	zinc finger protein 329	67230	2000.41	1549.15	-0.36882	1.44263e-05
ENSMUSG00000027660	Skil	SKI-like	20482	4975.43	3862.98	-0.365108	5.2066e-06
ENSMUSG00000064225	Paqr9	progestin and adipoQ receptor family member IX	75552	1209.9	939.503	-0.364921	7.67922e-05
ENSMUSG00000089940	Gm4117	predicted gene 4117	100042940	332.491	258.216	-0.364738	0.00664486
ENSMUSG00000021313	Ryr2	ryanodine receptor 2, cardiac	20191	24785	19253.4	-0.364352	1.70269e-06
ENSMUSG00000033671	Cep350	centrosomal protein 350	74081	3206.97	2491.33	-0.364293	0.00282458
ENSMUSG00000042104	Uggt2	UDP-glucose glycoprotein glucosyltransferase 2	66435	1901.45	1479.4	-0.362085	0.000133031
ENSMUSG00000022961	Son	Son DNA binding protein	20658	24844.2	19339.4	-0.361362	2.23833e-06
ENSMUSG00000035045	Zc3h12b	zinc finger CCCH-type containing 12B	547176	1793.02	1396.74	-0.360326	3.56999e-05
ENSMUSG00000022141	Nipbl	Nipped-B homolog (Drosophila)	71175	2529.24	1970.75	-0.35996	2.48169e-05
ENSMUSG00000033705	Stard9	START domain containing 9	668880	1762.14	1374.95	-0.357952	0.00111985
ENSMUSG00000034163	Zfc3h1	zinc finger, C3H1-type containing	216345	4229.77	3302.98	-0.35681	1.10177e-05
ENSMUSG00000034636	Zyg11b	zyg-ll family member B, cell cycle regulator	414872	14491.4	11317.1	-0.356691	3.19937e-06
ENSMUSG00000041966	Dcaf17	DDB1 and CUL4 associated factor 17	75763	955.273	746.126	-0.356493	0.000185373
ENSMUSG00000035133	Arhgap5	Rho GTPase activating protein 5	11855	4013.19	3136.49	-0.355598	1.27469e-05
ENSMUSG00000022641	Bbx	bobby sox HMG box containing	70508	1787.01	1397.51	-0.354695	4.30169e-05
ENSMUSG00000071265	1700086L19Rik	RIKEN cDNA 1700086L19 gene	74284	605.684	474.218	-0.353015	0.00424815
ENSMUSG00000026491	Ahctf1	AT hook containing transcription factor 1	226747	3453.99	2706.23	-0.351977	2.5887e-05
ENSMUSG00000038126	Mphosph9	M-phase phosphoprotein 9	269702	1933.75	1515.55	-0.351561	5.22578e-05
ENSMUSG00000021301	Hecw1	HECT, C2 and WW domain containing E3 ubiquitin protein ligase 1	94253	2344.95	1841.62	-0.348587	0.000445659
ENSMUSG00000031561	Tenm3	teneurin transmembrane protein 3	23965	4559.1	3581.21	-0.348301	0.00187708
ENSMUSG00000047888	Tnrc6b	trinucleotide repeat containing 6b	213988	6813.35	5353.57	-0.347863	0.00018954
ENSMUSG00000043313	Pcdhb19	protocadherin beta 19	93890	330.055	259.494	-0.347004	0.00807512
ENSMUSG00000024544	Ldlrad4	low density lipoprotein receptor class A domain containing 4	52662	1064.64	837.653	-0.345942	0.0061776
ENSMUSG00000014355	Anapc1	anaphase promoting complex subunit 1	17222	5571.57	4388.75	-0.344274	1.63003e-05
ENSMUSG00000056919	Cep162	centrosomal protein 162	382090	935.242	736.74	-0.344185	0.00046432
ENSMUSG00000022772	Senp5	SUMO/sentrin specific peptidase 5	320213	1896.54	1494.51	-0.343697	0.00296195
ENSMUSG00000021719	Rgs7bp	regulator of G-protein signalling 7 binding protein	52882	15011.5	11829.7	-0.343649	1.44263e-05
ENSMUSG00000056608	Chd9	chromodomain helicase DNA binding protein 9	109151	3590.48	2830.84	-0.342944	0.000118823
ENSMUSG00000045991	Onecut2	one cut domain, family member 2	225631	649.83	512.504	-0.342499	0.0018338
ENSMUSG00000048410	Zfp407	zinc finger protein 407	240476	883.018	696.594	-0.342125	0.000501863
ENSMUSG00000038172	Ttc39b	tetratricopeptide repeat domain 39B	69863	2822.21	2227.81	-0.3412	0.00496077
ENSMUSG00000041415	Dicer1	dicer 1, ribonuclease type III	192119	4521.1	3569.56	-0.340927	2.58539e-05
ENSMUSG00000031393	Mecp2	methyl CpG binding protein 2	17257	9106.87	7191.51	-0.34066	0.000512894
ENSMUSG00000038024	Dennd4c	DENN/MADD domain containing 4C	329877	1081.65	854.495	-0.340084	0.00046274
ENSMUSG00000070565	Rasal2	RAS protein activator like 2	226525	7814.12	6175.29	-0.339577	2.55931e-05
ENSMUSG00000037876	Jmjd1c	jumonji domain containing 1C	108829	5232.49	4135.48	-0.339443	0.000195168
ENSMUSG00000025255	Zfhx4	zinc finger homeodomain 4	80892	1212.15	958.216	-0.339146	0.000326406
ENSMUSG00000033943	Mga	MAX gene associated	29808	3183.57	2517.29	-0.338775	4.24544e-05
ENSMUSG00000038538	Ubn2	ubinuclein 2	320538	3954.82	3137.54	-0.33398	0.000558329
ENSMUSG00000046230	Vps13a	vacuolar protein sorting 13A	271564	2213.64	1756.97	-0.333331	0.000186626
ENSMUSG00000051166	Eml5	echinoderm microtubule associated protein like 5	319670	6474.53	5139.28	-0.333208	0.000652903
ENSMUSG00000024472	Dcp2	decapping mRNA 2	70640	4340.91	3446.02	-0.333069	5.96384e-05
ENSMUSG00000037652	Phc3	polyhomeotic-like 3 (Drosophila)	241915	4290.45	3406.96	-0.332643	0.000425551
ENSMUSG00000034480	Diaph2	diaphanous related formin 2	54004	2048.74	1627.04	-0.332493	0.00148511
ENSMUSG00000053641	Dennd4a	DENN/MADD domain containing 4A	102442	3291.97	2615.4	-0.331921	7.22058e-05
ENSMUSG00000074505	Fat3	FAT atypical cadherin 3	270120	4082.06	3244.29	-0.331394	0.00597315
ENSMUSG00000034973	Dopey1	dopey family member 1	320615	3042.3	2419.19	-0.330638	8.03764e-05
ENSMUSG00000056476	Med12l	mediator complex subunit 12-like	329650	3330.83	2648.66	-0.33062	8.73175e-05
ENSMUSG00000036499	Eea1	early endosome antigen 1	216238	2913.28	2316.63	-0.330617	0.000106463
ENSMUSG00000049583	Grm5	glutamate receptor, metabotropic 5	108071	15202.1	12106.5	-0.328486	3.68619e-05
ENSMUSG00000030525	Chrna7	cholinergic receptor, nicotinic, alpha polypeptide 7	11441	1002.35	799.21	-0.326741	0.0031962
ENSMUSG00000033004	Mycbp2	MYC binding protein 2	105689	25075.7	19994.4	-0.326693	0.00137649
ENSMUSG00000027854	Sike1	suppressor of IKBKE 1	66641	1523.64	1215.04	-0.32652	0.00320858
ENSMUSG00000024548	Setbp1	SET binding protein 1	240427	2977.36	2375.66	-0.325706	0.00620993
ENSMUSG00000027799	Nbea	neurobeachin	26422	22668.5	18106.4	-0.324188	4.30169e-05
ENSMUSG00000058690	Ccser2	coiled-coil serine rich 2	72972	6608.9	5279.55	-0.323997	6.94297e-05
ENSMUSG00000029655	N4bp2l2	NEDD4 binding protein 2-like 2	381695	2538.71	2028.16	-0.323924	0.000196605
ENSMUSG00000015222	Map2	microtubule-associated protein 2	17756	58103.6	46457.7	-0.322711	7.60151e-05
ENSMUSG00000035247	Hectd1	HECT domain E3 ubiquitin protein ligase 1	207304	8388.5	6709.03	-0.322309	7.04722e-05
ENSMUSG00000026163	Sphkap	SPHK1 interactor, AKAP domain containing	77629	22735.5	18184.8	-0.322215	6.18269e-05
ENSMUSG00000028053	Ash1l	ash1 (absent, small, or homeotic)-like (Drosophila)	192195	10707.5	8570.28	-0.321206	0.00546134
ENSMUSG00000040209	Zfp704	zinc finger protein 704	170753	4440.2	3556.07	-0.320341	0.00372572
ENSMUSG00000037487	Ubr5	ubiquitin protein ligase E3 component n-recognin 5	70790	10009.5	8025.44	-0.318715	7.59252e-05
ENSMUSG00000039219	Arid4b	AT rich interactive domain 4B (RBP1-like)	94246	3347.39	2684.18	-0.318554	0.000228033
ENSMUSG00000049658	Bdp1	B double prime 1, subunit of RNA polymerase III transcription initiation factor IIIB	544971	1794.58	1440.29	-0.317283	0.00046432
ENSMUSG00000042599	Kdm7a	lysine (K)-specific demethylase 7A	338523	5238.15	4205.3	-0.316846	0.00471481
ENSMUSG00000044791	Setd2	SET domain containing 2	235626	4529.3	3638.29	-0.316026	0.000164429
ENSMUSG00000030077	Chl1	cell adhesion molecule L1-like	12661	11428.6	9182	-0.315763	0.00535973
ENSMUSG00000044072	Eml6	echinoderm microtubule associated protein like 6	237711	2990.69	2403.87	-0.315121	0.000227167
ENSMUSG00000029238	Clock	circadian locomotor output cycles kaput	12753	3943.38	3172.48	-0.313822	0.000243467
ENSMUSG00000028391	Wdr31	WD repeat domain 31	71354	749.836	603.263	-0.313788	0.00372572
ENSMUSG00000030201	Lrp6	low density lipoprotein receptor-related protein 6	16974	3469.12	2793.41	-0.312539	0.00090965
ENSMUSG00000030032	Wdr54	WD repeat domain 54	75659	536.352	431.897	-0.312493	0.00931762
ENSMUSG00000053477	Tcf4	transcription factor 4	21413	25309.4	20382.3	-0.312355	0.000118823
ENSMUSG00000063894	Zkscan8	zinc finger with KRAB and SCAN domains 8	93681	1438.23	1158.51	-0.312022	0.00117551
ENSMUSG00000002028	Kmt2a	lysine (K)-specific methyltransferase 2A	214162	15525.9	12519.8	-0.310475	0.00592026
ENSMUSG00000007653	Gabrb2	gamma-aminobutyric acid (GABA) A receptor, subunit beta 2	14401	13134.6	10592.2	-0.31036	0.000137609
ENSMUSG00000017412	Cacnb4	calcium channel, voltage-dependent, beta 4 subunit	12298	6556.48	5290.22	-0.309593	0.000250654
ENSMUSG00000015243	Abca1	ATP-binding cassette, sub-family A (ABC1), member 1	11303	2382.35	1922.28	-0.309561	0.000633126
ENSMUSG00000028842	Ago3	argonaute RISC catalytic subunit 3	214150	3561.74	2875.09	-0.308976	0.000399122
ENSMUSG00000042496	Prdm10	PR domain containing 10	382066	902.994	729.226	-0.30835	0.00276572
ENSMUSG00000024542	Cep192	centrosomal protein 192	70799	801.722	647.588	-0.308025	0.0039372
ENSMUSG00000037400	Atp11b	ATPase, class VI, type 11B	76295	5985.62	4835.99	-0.307688	0.000227118
ENSMUSG00000025060	Slk	STE20-like kinase	20874	6260.96	5060.69	-0.307051	0.000250654
ENSMUSG00000072501	Phf20l1	PHD finger protein 20-like 1	239510	1793.5	1449.82	-0.306902	0.00109411
ENSMUSG00000033900	Map9	microtubule-associated protein 9	213582	6386.48	5163.14	-0.306774	0.000224178
ENSMUSG00000027035	Cers6	ceramide synthase 6	241447	4771.6	3859.8	-0.305948	0.000380242
ENSMUSG00000052299	Ltn1	listerin E3 ubiquitin protein ligase 1	78913	3760.97	3042.93	-0.305642	0.000399122
ENSMUSG00000040565	Btaf1	B-TFIID TATA-box binding protein associated factor 1	107182	2609.01	2111.65	-0.305132	0.000652903
ENSMUSG00000026516	Nvl	nuclear VCP-like	67459	3104.13	2517.05	-0.302458	0.000550604
ENSMUSG00000024122	Pdpk1	3-phosphoinositide dependent protein kinase 1	18607	8623.9	6993.8	-0.302264	0.000295465
ENSMUSG00000036990	Otud4	OTU domain containing 4	73945	4916.18	3988.69	-0.301623	0.00042526
ENSMUSG00000061755	Bod1l	biorientation of chromosomes in cell division 1-like	665775	4256.47	3453.66	-0.301529	0.00103178
ENSMUSG00000023852	Chd1	chromodomain helicase DNA binding protein 1	12648	1590.87	1291.06	-0.301266	0.00140843
ENSMUSG00000069072	Slc7a14	solute carrier family 7 (cationic amino acid transporter, y+ system), member 14	241919	15878	12894.6	-0.300258	0.000279083
ENSMUSG00000025278	Flnb	filamin, beta	286940	9270.69	7532.97	-0.299458	0.000348094
ENSMUSG00000034647	Ankrd12	ankyrin repeat domain 12	106585	2860.86	2327.07	-0.297932	0.000834552
ENSMUSG00000046138	9930021J03Rik	RIKEN cDNA 9930021J03 gene	240613	3739.46	3042.09	-0.297769	0.000567343
ENSMUSG00000022533	Atp13a3	ATPase type 13A3	224088	4805.91	3910.84	-0.297333	0.000559335
ENSMUSG00000026987	Baz2b	bromodomain adjacent to zinc finger domain, 2B	407823	1929.29	1570.87	-0.296504	0.0015049
ENSMUSG00000051323	Pcdh19	protocadherin 19	279653	4555.88	3711.13	-0.295872	0.00877178
ENSMUSG00000027993	Trim2	tripartite motif-containing 2	80890	27365.2	22311	-0.294585	0.000667641
ENSMUSG00000024943	Smc5	structural maintenance of chromosomes 5	226026	1184.88	966.051	-0.294573	0.00331569
ENSMUSG00000055567	Unc80	unc-80, NALCN activator	329178	18534.4	15116.8	-0.294055	0.000449012
ENSMUSG00000002265	Peg3	paternally expressed 3	18616	16647.2	13580.4	-0.293756	0.000380242
ENSMUSG00000040387	Klhl32	kelch-like 32	212390	1038.83	847.646	-0.29342	0.00514837
ENSMUSG00000037605	Adgrl3	adhesion G protein-coupled receptor L3	319387	3480.18	2842.65	-0.291925	0.00770786
ENSMUSG00000032186	Tmod2	tropomodulin 2	50876	26821.7	21909.5	-0.291843	0.00601888
ENSMUSG00000026632	Tatdn3	TatD DNase domain containing 3	68972	1262.8	1031.69	-0.291617	0.00306905
ENSMUSG00000021068	Nin	ninein	18080	4074.81	3329.3	-0.291513	0.000833909
ENSMUSG00000028360	Slc44a5	solute carrier family 44, member 5	242259	3307.16	2702.56	-0.291268	0.00168758
ENSMUSG00000037996	Slc24a2	solute carrier family 24 (sodium/potassium/calcium exchanger), member 2	76376	45968.5	37566.4	-0.291201	0.0049626
ENSMUSG00000045205	Dpy19l4	dpy-19-like 4 (C. elegans)	381510	1675.1	1369.71	-0.290372	0.00228923
ENSMUSG00000042323	Pbrm1	polybromo 1	66923	2888.93	2362.48	-0.290234	0.00144536
ENSMUSG00000020189	Osbpl8	oxysterol binding protein-like 8	237542	4238.93	3470.9	-0.288388	0.000981381
ENSMUSG00000033991	Ttc37	tetratricopeptide repeat domain 37	218343	1511.41	1237.62	-0.288334	0.00286038
ENSMUSG00000055296	Tmem245	transmembrane protein 245	242474	4473.15	3662.84	-0.288326	0.000875189
ENSMUSG00000053580	Tanc2	tetratricopeptide repeat, ankyrin repeat and coiled-coil containing 2	77097	10290.9	8427.24	-0.288232	0.000663751
ENSMUSG00000033411	Ctdspl2	CTD (carboxy-terminal domain, RNA polymerase II, polypeptide A) small phosphatase like 2	329506	1269.55	1039.74	-0.288096	0.00421005
ENSMUSG00000050310	Rictor	RPTOR independent companion of MTOR, complex 2	78757	3233.9	2648.66	-0.28801	0.00139791
ENSMUSG00000030465	Psd3	pleckstrin and Sec7 domain containing 3	234353	26112	21392.4	-0.287613	0.00676367
ENSMUSG00000036095	Dgkb	diacylglycerol kinase, beta	217480	8473.22	6942.05	-0.287549	0.00591703
ENSMUSG00000049252	Lrp1b	low density lipoprotein-related protein 1B (deleted in tumors)	94217	2870.54	2352.57	-0.287086	0.00148253
ENSMUSG00000036403	Cep135	centrosomal protein 135	381644	783.949	642.8	-0.28639	0.00788954
ENSMUSG00000029787	Avl9	AVL9 cell migration associated	78937	3132.19	2570.96	-0.284866	0.00155098
ENSMUSG00000030729	Pgm2l1	phosphoglucomutase 2-like 1	70974	17084.9	14034.3	-0.283766	0.000833909
ENSMUSG00000031314	Taf1	TATA-box binding protein associated factor 1	270627	4560.82	3746.49	-0.283752	0.00103178
ENSMUSG00000047414	Flrt2	fibronectin leucine rich transmembrane protein 2	399558	3100.9	2547.27	-0.283734	0.00496077
ENSMUSG00000020580	Rock2	Rho-associated coiled-coil containing protein kinase 2	19878	11519	9465.8	-0.283216	0.000833909
ENSMUSG00000034910	Pygo1	pygopus 1	72135	5674.15	4665.14	-0.282484	0.00105723
ENSMUSG00000017418	Arl5b	ADP-ribosylation factor-like 5B	75869	1636.05	1345.29	-0.282302	0.00385002
ENSMUSG00000030306	Tmtc1	transmembrane and tetratricopeptide repeat containing 1	387314	3896.37	3204.22	-0.282158	0.00155435
ENSMUSG00000047037	Nipa1	non imprinted in Prader-Willi/Angelman syndrome 1 homolog (human)	233280	3023.98	2487.19	-0.281931	0.00351112
ENSMUSG00000071796	6820431F20Rik	RIKEN cDNA 6820431F20 gene	547150	2332.21	1918.74	-0.28154	0.00210753
ENSMUSG00000037475	Thoc2	THO complex 2	331401	3236.74	2663.15	-0.281406	0.00211282
ENSMUSG00000021733	Slc4a7	solute carrier family 4, sodium bicarbonate cotransporter, member 7	218756	4095.29	3370.98	-0.280798	0.00198984
ENSMUSG00000018846	Pank3	pantothenate kinase 3	211347	3847.06	3166.68	-0.280788	0.00164758
ENSMUSG00000062901	Klhl24	kelch-like 24	75785	3583.69	2949.93	-0.280767	0.00167993
ENSMUSG00000040855	Reps2	RALBP1 associated Eps domain containing protein 2	194590	13408	11039	-0.280484	0.000952176
ENSMUSG00000047193	Dync2h1	dynein cytoplasmic 2 heavy chain 1	110350	1826.03	1504.84	-0.2791	0.00305171
ENSMUSG00000063108	Zfp26	zinc finger protein 26	22688	1595.88	1315.74	-0.278471	0.0056478
ENSMUSG00000041570	Camsap2	calmodulin regulated spectrin-associated protein family, member 2	67886	10666.1	8798.94	-0.277635	0.00113253
ENSMUSG00000019907	Ppp1r12a	protein phosphatase 1, regulatory (inhibitor) subunit 12A	17931	3216.34	2656.87	-0.275694	0.00252115
ENSMUSG00000019943	Atp2b1	ATPase, Ca++ transporting, plasma membrane 1	67972	68292.6	56418	-0.275574	0.00937821
ENSMUSG00000028514	Usp24	ubiquitin specific peptidase 24	329908	6223.41	5141.78	-0.275436	0.0039372
ENSMUSG00000040118	Cacna2d1	calcium channel, voltage-dependent, alpha2/delta subunit 1	12293	13552.4	11202.7	-0.274694	0.00152746
ENSMUSG00000028572	Hook1	hook microtubule tethering protein 1	77963	3836.73	3177.1	-0.272166	0.0021792
ENSMUSG00000033282	Rpgrip1l	Rpgrip1-like	244585	1403.94	1162.79	-0.271887	0.00690068
ENSMUSG00000036469	March1	membrane-associated ring finger (C3HC4) 1	72925	1972.37	1633.65	-0.27183	0.00462879
ENSMUSG00000034021	Pds5b	PDS5 cohesin associated factor B	100710	7841.78	6496.88	-0.271433	0.00205108
ENSMUSG00000022016	Akap11	A kinase (PRKA) anchor protein 11	219181	14940.6	12380.9	-0.271127	0.0015049
ENSMUSG00000027692	Tnik	TRAF2 and NCK interacting kinase	665113	13473.8	11166.1	-0.271028	0.00360971
ENSMUSG00000044308	Ubr3	ubiquitin protein ligase E3 component n-recognin 3	68795	10954.8	9083.38	-0.270258	0.00168758
ENSMUSG00000087153	Gm6483	predicted gene 6483	624198	1974.4	1637.24	-0.270152	0.00549805
ENSMUSG00000029483				2185.04	1812.54	-0.26965	0.00496941
ENSMUSG00000069089	Cdk7	cyclin-dependent kinase 7	12572	3153.03	2615.72	-0.269531	0.00327873
ENSMUSG00000034243	Golgb1	golgi autoantigen, golgin subfamily b, macrogolgin 1	224139	8578.66	7118.81	-0.269116	0.00305171
ENSMUSG00000040760	Appl1	adaptor protein, phosphotyrosine interaction, PH domain and leucine zipper containing 1	72993	5784.27	4801.11	-0.268765	0.00273354
ENSMUSG00000024054	Smchd1	SMC hinge domain containing 1	74355	2325.74	1931.56	-0.267928	0.0056721
ENSMUSG00000021327	Zkscan3	zinc finger with KRAB and SCAN domains 3	72739	2928.47	2433.09	-0.267359	0.00713439
ENSMUSG00000031295	Phka2	phosphorylase kinase alpha 2	110094	2579.04	2143.23	-0.267051	0.00393333
ENSMUSG00000034160	Ogt	O-linked N-acetylglucosamine (GlcNAc) transferase (UDP-N-acetylglucosamine:polypeptide-N-acetylglucosaminyl transferase)	108155	23338	19403.8	-0.266342	0.0020291
ENSMUSG00000033799	Fam208b	family with sequence similarity 208, member B	105203	1693.38	1408.3	-0.265949	0.00932657
ENSMUSG00000067851	Arfgef1	ADP-ribosylation factor guanine nucleotide-exchange factor 1 (brefeldin A-inhibited)	211673	6990.52	5814.21	-0.265816	0.00295462
ENSMUSG00000036097	Slf2	SMC5-SMC6 complex localization factor 2	226151	4585.72	3814.62	-0.265609	0.00346425
ENSMUSG00000062190	Lancl2	LanC (bacterial lantibiotic synthetase component C)-like 2	71835	3358.45	2794.36	-0.265278	0.00563376
ENSMUSG00000039801	2410089E03Rik	RIKEN cDNA 2410089E03 gene	73692	4052.19	3371.95	-0.265117	0.00351112
ENSMUSG00000030180	Kdm5a	lysine (K)-specific demethylase 5A	214899	2504.79	2086.04	-0.26392	0.00581858
ENSMUSG00000020859	Spag9	sperm associated antigen 9	70834	18872.4	15722.4	-0.263454	0.00229628
ENSMUSG00000061911	Myt1l	myelin transcription factor 1-like	17933	14858.1	12384.6	-0.262704	0.00279027
ENSMUSG00000002107	Celf2	CUGBP, Elav-like family member 2	14007	31557.7	26312.2	-0.262262	0.00256728
ENSMUSG00000021945	Zmym2	zinc finger, MYM-type 2	76007	4177.17	3486.25	-0.260851	0.0049855
ENSMUSG00000054280	Prr14l	proline rich 14-like	215476	5417.83	4521.85	-0.260802	0.00430537
ENSMUSG00000008763	Man1a2	mannosidase, alpha, class 1A, member 2	17156	6425.86	5363.92	-0.260602	0.00389392
ENSMUSG00000033981	Gria2	glutamate receptor, ionotropic, AMPA2 (alpha 2)	14800	55696.2	46528.5	-0.259462	0.00389434
ENSMUSG00000021027	Ralgapa1	Ral GTPase activating protein, alpha subunit 1	56784	9405.77	7857.75	-0.259429	0.00359591
ENSMUSG00000027365	Trpm7	transient receptor potential cation channel, subfamily M, member 7	58800	3666.19	3064.45	-0.258656	0.0068599
ENSMUSG00000027272	Ubr1	ubiquitin protein ligase E3 component n-recognin 1	22222	3558.51	2975.9	-0.257948	0.00581858
ENSMUSG00000018800	Abca5	ATP-binding cassette, sub-family A (ABC1), member 5	217265	2741.66	2293.14	-0.257724	0.00698308
ENSMUSG00000022672	Prkdc	protein kinase, DNA activated, catalytic polypeptide	19090	1967.22	1645.45	-0.257677	0.0099509
ENSMUSG00000057133	Chd6	chromodomain helicase DNA binding protein 6	71389	5515.22	4613.5	-0.257558	0.00910637
ENSMUSG00000000416	Cttnbp2	cortactin binding protein 2	30785	14619.5	12233.1	-0.257107	0.00993169
ENSMUSG00000062627	Mysm1	myb-like, SWIRM and MPN domains 1	320713	2129.56	1782.62	-0.256562	0.00880761
ENSMUSG00000037685	Atp8a1	ATPase, aminophospholipid transporter (APLT), class I, type 8A, member 1	11980	15645.8	13099.3	-0.256293	0.00496265
ENSMUSG00000035173	Ccdc186	coiled-coil domain containing 186	213993	2543.76	2130.75	-0.255603	0.00833542
ENSMUSG00000026159	Agfg1	ArfGAP with FG repeats 1	15463	2301.09	1927.71	-0.255427	0.00973647
ENSMUSG00000054823	Nsd3	nuclear receptor binding SET domain protein 3	234135	6214.53	5206.98	-0.255199	0.00535973
ENSMUSG00000037234	Hook3	hook microtubule tethering protein 3	320191	4057.4	3400.3	-0.254894	0.00627762
ENSMUSG00000034593	Myo5a	myosin VA	17918	21008.3	17608.5	-0.254692	0.0033029
ENSMUSG00000050812	AI314180	expressed sequence AI314180	230249	6012.56	5040.42	-0.254435	0.00563376
ENSMUSG00000021704	Mtx3	metaxin 3	382793	3779.72	3171.14	-0.25328	0.00572401
ENSMUSG00000074212	Dnajb14	DnaJ heat shock protein family (Hsp40) member B14	70604	6500.32	5456.93	-0.252422	0.00590363
ENSMUSG00000024924	Vldlr	very low density lipoprotein receptor	22359	4879.61	4097.84	-0.251899	0.00610773
ENSMUSG00000060657	Marf1	meiosis arrest female 1	223989	5674.62	4766.76	-0.251516	0.00720053
ENSMUSG00000063317	Usp31	ubiquitin specific peptidase 31	76179	6766.46	5689.07	-0.250208	0.00690068
ENSMUSG00000009575	Cbx5	chromobox 5	12419	11319.7	9519.77	-0.249841	0.00566384
ENSMUSG00000027677	Ttc14	tetratricopeptide repeat domain 14	67120	10498.1	8833.93	-0.248996	0.00647156
ENSMUSG00000030451	Herc2	HECT and RLD domain containing E3 ubiquitin protein ligase 2	15204	19505.7	16423.2	-0.248163	0.00565634
ENSMUSG00000026596	Abl2	v-abl Abelson murine leukemia viral oncogene 2 (arg, Abelson-related gene)	11352	7368.95	6207.6	-0.247424	0.00779089
ENSMUSG00000020598	Nrcam	neuronal cell adhesion molecule	319504	20101.1	16956.9	-0.245401	0.00601888
ENSMUSG00000032525	Nktr	natural killer tumor recognition sequence	18087	9540.94	8050.28	-0.245091	0.00740042
ENSMUSG00000026872	Zeb2	zinc finger E-box binding homeobox 2	24136	17436.1	14737.8	-0.242562	0.00779089
ENSMUSG00000026623	Lpgat1	lysophosphatidylglycerol acyltransferase 1	226856	10469.8	8880.33	-0.237551	0.0099509
ENSMUSG00000036192	Rorb	RAR-related orphan receptor beta	225998	1072.36	1356.67	0.339283	0.00141688
ENSMUSG00000033788	Dysf	dysferlin	26903	160.494	214.277	0.416957	0.00752327
ENSMUSG00000031586	Rbpms	RNA binding protein gene with multiple splicing	19663	98.4728	138.155	0.488491	0.00747012
ENSMUSG00000030043	Tacr1	tachykinin receptor 1	21336	72.3879	111.275	0.620311	0.00120262
ENSMUSG00000052861	Dnah6	dynein, axonemal, heavy chain 6	330355	118.796	592.282	2.31779	1.28502e-06
