# Supplementary material for: Gadd45α modulates aversive learning through post‐transcriptional regulation of memory‐related mRNAs
Source: EMBO Rep. 2019 Apr 4;20(6):e46022. doi: 10.15252/embr.201846022 (PMC6549022; doi:10.15252/embr.201846022)
Supplement: Supplementary file 4 — Dataset EV2 [file EMBR-20-e46022-s004.xlsx]

## Sheet: Sheet1
Dataset EV2. Detailed results of the DAVID gene ontology (GO) enrichment analysis of the 402 genes with apparent down-regulation in Gadd45a-KO hippocampus shown in Fig. 4B.
Category	Term	Genes	Fold Enrichment	PValue	Bonferroni	Benjamini	FDR (%)
GOTERM_MF_DIRECT	GO:0005216~ion channel activity	KCNMA1, SCN3A, TRPC5, TRPM7, GABRB2, KCNA2, GRIN2A, KCNA3, KCNQ3, GRIA2, GRIN2B, RYR3, RYR2, CACNA1E, CHRNA7, KCNG3	4.55024	2.36795e-06	0.00110759	0.00110759	0.00337817
GOTERM_MF_DIRECT	GO:0005262~calcium channel activity	CACNA2D1, GRIN2B, TRPM7, TRPC5, SLC24A2, RYR3, GRIN2A, RYR2, CACNA1E, CACNB4, DENND5B	6.37244	7.98429e-06	0.00372969	0.00186659	0.0113901
GOTERM_MF_DIRECT	GO:0046872~metal ion binding	ZFP971, ZKSCAN8, LTN1, GLRA3, DICER1, ZEB2, ITSN2, ZKSCAN3, ZFP871, ZBTB37, PGR, PHC3, ATP2B1, LNPEP, PCGF5, TRIM2, GM14391, GRIN2B, LONRF3, YOD1, KDM5A, ZFP973, KCNMA1, KDM7A, ZBTB20, AR, CAPNS2, ZFP329, MAN1A2, ROCK2, TRPM7, CMAH, GRIN2A, NEK10, UBR3, HERC2, UBR1, PCLO, TATDN3, ZFP26, PGM2L1, MYT1L, UBR5, ASH1L, ZIM1, PYGO1, D3ERTD254E, ZFP966, MDM4, JMJD1C, ZFP369, PEG3, REPS2, AGFG1, KMT2A, U…	1.45709	3.76046e-05	0.0174453	0.00584926	0.0536351
GOTERM_CC_DIRECT	GO:0030424~axon	DCC, MYO5A, AR, NIN, SCN3A, KCNA2, SCN2A, DICER1, MME, KCNA3, PCLO, MYCBP2, NRCAM, PGR, NCAM2, TENM3, CHRNA7, KLHL24, LRRK2, ADGRL3, HTR2A	2.76309	8.1125e-05	0.027759	0.027759	0.110754
GOTERM_BP_DIRECT	GO:0060079~excitatory postsynaptic potential	ATXN1, PPP1R9A, GRIN2B, MECP2, GRIN2A, DGKI, LRRK2	9.11428	0.000100308	0.148966	0.148966	0.167933
GOTERM_BP_DIRECT	GO:0006816~calcium ion transport	ATP2B1, CACNA2D1, GRIN2B, TRPM7, TRPC5, SLC24A2, RYR3, GRIN2A, RYR2, CHRNA7, CACNA1E, CACNB4	4.1057	0.000165629	0.233832	0.12469	0.277151
GOTERM_BP_DIRECT	GO:0070588~calcium ion transmembrane transport	ATP2B1, CACNA2D1, TRPM7, TRPC5, SLC24A2, RYR3, RYR2, CACNA1E, CACNB4	5.02215	0.000410525	0.483283	0.19755	0.685617
GOTERM_BP_DIRECT	GO:0007612~learning	GRM5, GRIN2B, SLC24A2, MECP2, GRIN2A, CNTNAP2, ABL2, ATP8A1	5.76904	0.000445354	0.511438	0.163954	0.743581
GOTERM_CC_DIRECT	GO:0045202~synapse	FLRT2, GABRB2, GLRA3, KCNA2, PSD3, GRIN2A, MME, NBEA, DGKI, PCLO, ATP2B1, NRCAM, PPP1R9A, GRIA2, GRIN2B, PCDHB16, LRP6, SLC4A7, SNTB2, CHRNA7, KCTD16, LRRK2, XRN1	2.25122	0.000614687	0.192136	0.101188	0.83636
GOTERM_CC_DIRECT	GO:0030425~dendrite	KCNMA1, MYO5A, AR, NIN, TRPC5, KCNA2, GLRA3, DICER1, BMPR2, MME, PCLO, PGR, PPP1R9A, KCNQ3, GRIA2, FAT3, MAP2, CHRNA7, LRRK2, XRN1, CHL1, HTR2A	2.28822	0.000685589	0.211782	0.0762622	0.932413
GOTERM_CC_DIRECT	GO:0005813~centrosome	CEP295, NIN, CEP192, CEP135, ROCK2, RPGRIP1L, NEK10, ALMS1, CDK6, CNTRL, ITSN2, HOOK3, AI314180, PCGF5, MPHOSPH9, ANKRD26, CEP162, CEP350, CAMSAP2, PPP1R12A, ZFP369	2.34638	0.000686278	0.211971	0.0578164	0.933346
GOTERM_MF_DIRECT	GO:0003677~DNA binding	ARID4B, DICER1, BBX, ZEB2, SENP5, ZKSCAN3, ZBTB37, PGR, PHC3, KDM5A, AR, ZBTB20, ZFP329, MECP2, ZFP26, CARF, MYT1L, ASH1L, MGA, ZFP369, LCOR, XRN1, CLOCK, AGFG1, KMT2A, KMT2C, BDP1, ONECUT2, CERS6, PRKDC, AHCTF1, CHD9, REL, PRDM10, PBRM1, CHD1, BAZ2B, CHD6, TCF4, MYSM1, ASXL2, PLAG1, TAF1, ASXL3, BOD1L, ZMYM2, PDS5B, KLF12, SETBP1, TEAD1, ZFP445, ATM, ATXN1, ZFHX4, SON	1.56131	0.000807527	0.314821	0.0901894	1.1459
GOTERM_CC_DIRECT	GO:0043197~dendritic spine	GRM5, PGR, CTTNBP2, PPP1R9A, GRIA2, GRIN2B, GRIN2A, FRMPD4, CHRNA7, DGKI, ABL2	3.62824	0.000931191	0.276224	0.062609	1.26447
GOTERM_BP_DIRECT	GO:0050890~cognition	GRM5, NIPBL, KMT2A, PTCHD1, CHRNA7, CHL1	7.60109	0.00105075	0.815572	0.286875	1.74604
GOTERM_CC_DIRECT	GO:0043005~neuron projection	MYO5A, FLRT2, TRPM7, KCNA2, SCN2A, GRIN2A, PCLO, ATP7A, PGR, GRM5, PPP1R9A, KCNQ3, GRIA2, GRIN2B, TENM3, MAP2, TMOD2, RYR2, OGT, LRRK2	2.32641	0.00105957	0.307789	0.059469	1.43762
GOTERM_MF_DIRECT	GO:0051018~protein kinase A binding	SPHKAP, NBEA, AKAP10, AKAP11, LRRK2	10.6646	0.00107888	0.396607	0.0961008	1.52821
GOTERM_CC_DIRECT	GO:0008076~voltage-gated potassium channel complex	KCNMA1, KCNQ3, SCN3A, KCNA2, SCN2A, CNTNAP2, KCNA3, KCNG3	4.93914	0.00114825	0.32879	0.0553618	1.55708
GOTERM_BP_DIRECT	GO:0007268~chemical synaptic transmission	KCNMA1, MYO5A, GRM5, GRIA2, GRIN2B, SYT10, PCDHB16, MECP2, LRP6, GRIN2A, HTR2A	3.50753	0.00119497	0.853781	0.274172	1.98344
GOTERM_BP_DIRECT	GO:0010468~regulation of gene expression	AR, KMT2A, KMT2C, DICER1, MECP2, CDK6, RICTOR, ATP7A, NIPBL, ASH1L, MARF1, SETD2, THOC2, PEG3	2.85316	0.00131881	0.880214	0.261511	2.18687
GOTERM_BP_DIRECT	GO:0007156~homophilic cell adhesion via plasma membrane adhesion molecules	FAT3, PCDHB19, PCDHB16, TENM3, PCDHB2, PCDH7, PCDH19, CHL1, CDH6, PCDHB21	3.78011	0.0013263	0.88165	0.234146	2.19916
GOTERM_BP_DIRECT	GO:0042787~protein ubiquitination involved in ubiquitin-dependent protein catabolic process	TAF1, HECW1, UBE3A, UBR5, KLHL28, CBL, KLHL11, HERC2, KLHL32, HECTD1	3.78011	0.0013263	0.88165	0.234146	2.19916
GOTERM_MF_DIRECT	GO:0005509~calcium ion binding	MYO5A, REPS2, ITSN2, CDH6, DGKB, FAT3, PCDHB19, SLC24A2, PCDHB16, CAPNS2, NIN, MAN1A2, SYT10, LRP1B, CBL, PCDHB2, PCDH7, PCLO, PCDH19, PCDHB21, RYR3, SYT14, RYR2, CACNA1E, ADGRL3, VLDLR	1.96147	0.00171583	0.552329	0.125366	2.42021
GOTERM_BP_DIRECT	GO:0006355~regulation of transcription, DNA-templated	ZFP971, ARID4B, BBX, ZEB2, ZKSCAN3, ZFP871, PGR, PCGF5, PDPK1, GM14391, KDM5A, ZFP973, KDM7A, AR, ZBTB20, ZFP329, MECP2, CDK7, ZFP26, CARF, GRM5, MYT1L, RALGAPA1, ASH1L, ZIM1, D3ERTD254E, ZFP966, MGA, JMJD1C, ZFP369, LCOR, CLOCK, KMT2A, KMT2C, BDP1, ONECUT2, ZFP398, AHCTF1, MED12L, MYCBP2, ZKSCAN16, CHD9, REL, PRDM10, PBRM1, CHD1, CHD6, PHF20L1, TCF4, MYSM1, PLAG1, ASXL2, ASXL3, TAF1, ZMYM2, KLF1…	1.44783	0.00187906	0.951412	0.285407	3.10221
GOTERM_CC_DIRECT	GO:0005814~centriole	CEP295, MPHOSPH9, CEP162, NIN, CEP192, CEP135, STARD9, ALMS1, HERC2	3.97624	0.00192488	0.487563	0.0801752	2.59745
GOTERM_BP_DIRECT	GO:0006811~ion transport	KCNMA1, SLC9A7, CACNA2D1, TRPC5, GABRB2, LRRC8B, TRPM7, GLRA3, KCNA2, GRIN2A, KCNA3, NIPA1, CACNB4, ATP2B1, ATP7A, KCNQ3, GRIA2, GRIN2B, RYR3, SLC4A7, RYR2, CACNA1E, CHRNA7, KCNG3	1.98757	0.00232592	0.976351	0.312328	3.8265
GOTERM_BP_DIRECT	GO:0010738~regulation of protein kinase A signaling	SPHKAP, GRIN2B, AKAP11, LRRK2	13.3924	0.00291366	0.990832	0.34724	4.77139
GOTERM_BP_DIRECT	GO:0051225~spindle assembly	CEP192, STARD9, DICER1, TNKS, MAP9	8.08162	0.00313241	0.993557	0.343217	5.12084
GOTERM_MF_DIRECT	GO:0005249~voltage-gated potassium channel activity	KCNMA1, KCNQ3, SCN3A, KCNA2, SCN2A, KCNA3, KCNG3	4.83045	0.00317094	0.773805	0.191308	4.42987
GOTERM_MF_DIRECT	GO:0004842~ubiquitin-protein transferase activity	HECW1, LTN1, UBE3A, CBL, BIRC6, UBR3, HERC2, UBR1, ZYG11B, MARCH1, TRIM2, KLHL28, UBR5, KLHL24, HECTD1, KLHL32	2.33164	0.00378705	0.830636	0.199055	5.26914
GOTERM_MF_DIRECT	GO:0005516~calmodulin binding	ATP2B1, MYO5A, PHKA2, KCNQ3, SCN3A, PDE1C, CAMSAP2, RYR3, MAP2, RYR2, SNTB2	2.94953	0.00423559	0.862821	0.198058	5.87582
GOTERM_BP_DIRECT	GO:0019233~sensory perception of pain	SCN3A, KCNA2, MECP2, GRIN2A, MME, CACNA1E, HTR2A	4.49471	0.00454769	0.999344	0.430956	7.35273
GOTERM_BP_DIRECT	GO:0006874~cellular calcium ion homeostasis	ATP2B1, SLC24A2, RYR3, RYR2, CHRNA7, CACNB4, ATP13A3, HTR2A	3.86585	0.00462019	0.999417	0.412507	7.46572
GOTERM_BP_DIRECT	GO:0035640~exploration behavior	KMT2A, LRRK2, ABL2, CHL1	11.029	0.00519225	0.999768	0.427681	8.35274
GOTERM_BP_DIRECT	GO:0019228~neuronal action potential	KCNMA1, SCN3A, KCNA2, SCN2A, CHRNA7	6.89315	0.00562846	0.999886	0.432922	9.02375
GOTERM_MF_DIRECT	GO:0008270~zinc ion binding	LTN1, KMT2A, KMT2C, MME, MYCBP2, PHC3, LNPEP, PGR, PCGF5, TRIM2, GRIN2B, PIKFYVE, LONRF3, TNKS, KDM5A, BAZ2B, PGGT1B, KDM7A, ALKBH8, AR, ZMYM2, ZFP407, CBL, GRIN2A, UBR3, UBR1, HERC2, MARCH1, ADAMTS6, MYT1L, ZFHX4, UBR5, ASH1L, PYGO1, MDM4	1.61173	0.00584376	0.935617	0.239889	8.0214
GOTERM_BP_DIRECT	GO:0048511~rhythmic process	KMT2A, GRIN2B, UBE3A, ROCK2, GRIN2A, PRKDC, OGT, KDM5A, CLOCK	3.29579	0.00604223	0.999941	0.436313	9.65595
GOTERM_BP_DIRECT	GO:0045944~positive regulation of transcription from RNA polymerase II promoter	KMT2A, UBE3A, ONECUT2, ARID4B, DICER1, BMPR2, PRKDC, ZEB2, PGR, PCGF5, NIPBL, REL, PPP1R12A, TNKS, OGT, TCF4, MYSM1, ASXL2, PLAG1, TAF1, AR, KLF12, TEAD1, CDK7, CARF, ATXN1, MYT1L, ASH1L, PYGO1, LRP6, CLOCK, ATAD2B, PEG3	1.63167	0.00650572	0.999972	0.441822	10.3592
GOTERM_CC_DIRECT	GO:0043025~neuronal cell body	KCNMA1, MYO5A, AGFG1, SCN3A, TRPC5, TRPM7, BMPR2, DGKI, PCLO, ATP7A, PPP1R9A, KCNQ3, GRIA2, PDE1C, MAP2, LRP6, CHRNA7, OGT, LRRK2, XRN1, HTR2A	1.91532	0.00707504	0.914886	0.239479	9.24291
GOTERM_BP_DIRECT	GO:0007613~memory	GRIN2B, TRPM7, SLC24A2, MECP2, GRIN2A, CHRNA7, HTR2A	4.00139	0.00798649	0.999997	0.492685	12.5717
GOTERM_BP_DIRECT	GO:0007040~lysosome organization	HOOK1, ABCA1, ZKSCAN3, LRRK2, HOOK3	6.00941	0.00918914	1	0.523945	14.3308
