# Supplementary material for: Gadd45α modulates aversive learning through post‐transcriptional regulation of memory‐related mRNAs
Source: EMBO Rep. 2019 Apr 4;20(6):e46022. doi: 10.15252/embr.201846022 (PMC6549022; doi:10.15252/embr.201846022)
Supplement: Supplementary file 5 — Source Data for Expanded View [file EMBR-20-e46022-s008.zip]

Archive with 1 entries (1 files):
- embr201846022-sup-0008-SDataFigEV5B_and_C.pdf
